# Supplementary material for: Accessory genome of the multi-drug resistant ocular isolate of Pseudomonas aeruginosa PA34
Source: PLoS One. 2019 Apr 15;14(4):e0215038. doi: 10.1371/journal.pone.0215038 (PMC6464166; doi:10.1371/journal.pone.0215038)
Supplement: S1 File — (XLS) [file pone.0215038.s003.xls]

## Sheet: exclusive genes PA34
S1 File. Annotation of exclusive orthologs of strains
543 genes included exclusively in PA34 :	Function
group_1105	hypothetical protein
group_1106	hypothetical protein
group_1107	hypothetical protein
group_1108	hypothetical protein
group_1109	hypothetical protein
group_1115	hypothetical protein
group_1116	hypothetical protein
group_148	hypothetical protein
group_205	hypothetical protein
group_2063	DNase CdiA
group_2064	hypothetical protein
group_2065	hypothetical protein
group_2066	hypothetical protein
citG_1	2-(5''-triphosphoribosyl)-3'-dephosphocoenzyme-A synthase
group_2069	hypothetical protein
group_2070	hypothetical protein
group_2071	hypothetical protein
group_2072	hypothetical protein
group_2074	Ferrichrome-iron receptor
group_2077	hypothetical protein
group_2078	hypothetical protein
group_2079	hypothetical protein
group_2080	hypothetical protein
group_2081	hypothetical protein
group_2082	hypothetical protein
group_2085	hypothetical protein
group_2086	hypothetical protein
group_2087	hypothetical protein
group_2088	hypothetical protein
group_2089	hypothetical protein
group_2090	hypothetical protein
group_2091	hypothetical protein
wzzE	ECA polysaccharide chain length modulation protein
group_2094	Putative O-antigen transporter
group_2096	hypothetical protein
capD	UDP-glucose 4-epimerase
group_2098	hypothetical protein
group_2102	hypothetical protein
group_2103	hypothetical protein
group_2104	hypothetical protein
group_2105	hypothetical protein
group_2106	Insertion sequence IS5376 putative ATP-binding protein
group_2107	hypothetical protein
group_2108	hypothetical protein
group_2109	hypothetical protein
group_2110	hypothetical protein
group_2111	hypothetical protein
group_2112	Insertion element IS6110 uncharacterized 12.0 kDa protein
group_2113	hypothetical protein
srpC_3	putative chromate transport protein
group_2115	putative adenylyltransferase/sulfurtransferase MoeZ
group_2116	hypothetical protein
group_2117	hypothetical protein
yqaA_1	Inner membrane protein YqaA
rcnA	Nickel/cobalt efflux system RcnA
oprM_6	Outer membrane protein OprM
csoR	Copper-sensing transcriptional repressor CsoR
group_2121	hypothetical protein
group_2122	hypothetical protein
group_2123	Tyrosine recombinase XerC
group_2124	HTH-type transcriptional regulator DmlR
group_2125	hypothetical protein
glnQ_1	Glutamine transport ATP-binding protein GlnQ
phnD_3	Phosphate-import protein PhnD
phnE_4	Phosphate-import permease protein PhnE
ptxD	Phosphonate dehydrogenase
group_2130	HTH-type transcriptional activator CmpR
group_2131	Tyrosine recombinase XerC
irrE	Radiation response metalloprotease IrrE
group_2133	hypothetical protein
group_2134	hypothetical protein
group_2135	hypothetical protein
group_2136	hypothetical protein
group_2137	hypothetical protein
blh	Beta-lactamase hydrolase-like protein
group_2139	hypothetical protein
bigR_2	Biofilm growth-associated repressor
group_2141	hypothetical protein
group_2142	hypothetical protein
group_2143	hypothetical protein
group_2144	Hydroxyacylglutathione hydrolase GloC
group_2145	Sensor protein QseC
qseB_1	Transcriptional regulatory protein QseB
group_2147	Thiol:disulfide interchange protein DsbD
group_2148	Thiol-disulfide oxidoreductase ResA
dsbG_1	Thiol:disulfide interchange protein DsbG
group_2150	hypothetical protein
tsdA_1	Thiosulfate dehydrogenase
group_2152	hypothetical protein
group_2153	hypothetical protein
czcO_1	putative oxidoreductase CzcO
group_2155	hypothetical protein
dnaB_1	Replicative DNA helicase
group_2157	hypothetical protein
group_2158	hypothetical protein
xerD_2	Tyrosine recombinase XerD
group_2160	hypothetical protein
group_2161	hypothetical protein
merR_1	Mercuric resistance operon regulatory protein
merA_1	Mercuric reductase
merP_1	Mercuric transport protein periplasmic component
group_2165	hypothetical protein
merR_2	Mercuric resistance operon regulatory protein
group_2167	hypothetical protein
merR1	Mercuric resistance operon regulatory protein
group_2169	hypothetical protein
zitB_1	Zinc transporter ZitB
group_2171	Prophage integrase IntS
group_2172	hypothetical protein
group_2173	Hca operon transcriptional activator HcaR
fdm	Formaldehyde dismutase
group_2175	hypothetical protein
uvrB_2	UvrABC system protein B
group_2177	HTH-type transcriptional regulator DmlR
group_2178	hypothetical protein
group_2179	hypothetical protein
group_2180	2-oxoglutaramate amidase
frmR	Transcriptional repressor FrmR
frmA_2	S-(hydroxymethyl)glutathione dehydrogenase
group_2183	hypothetical protein
group_2184	hypothetical protein
frmB	S-formylglutathione hydrolase FrmB
group_2186	NADH dehydrogenase-like protein
rarA_1	Replication-associated recombination protein A
nhaA	Na(+)/H(+) antiporter NhaA
uvrA_2	UvrABC system protein A
group_2190	hypothetical protein
group_2191	hypothetical protein
group_2192	hypothetical protein
group_2193	hypothetical protein
group_2194	hypothetical protein
group_2195	hypothetical protein
group_2196	hypothetical protein
group_2197	hypothetical protein
group_2198	hypothetical protein
group_2199	hypothetical protein
group_2200	hypothetical protein
group_2201	hypothetical protein
group_2202	hypothetical protein
group_2203	hypothetical protein
group_2204	hypothetical protein
group_2205	hypothetical protein
group_2206	hypothetical protein
group_2207	hypothetical protein
group_2208	hypothetical protein
group_2209	hypothetical protein
group_2210	hypothetical protein
group_2211	hypothetical protein
group_2212	hypothetical protein
group_2213	hypothetical protein
group_2214	hypothetical protein
group_2215	hypothetical protein
group_2216	hypothetical protein
group_2217	hypothetical protein
group_2218	hypothetical protein
group_2219	hypothetical protein
group_2220	hypothetical protein
group_2221	hypothetical protein
group_2222	hypothetical protein
group_2223	hypothetical protein
group_2224	hypothetical protein
group_2225	hypothetical protein
ydiP	putative BsuMI modification methylase subunit YdiP
topB_1	DNA topoisomerase 3
group_2228	Single-stranded DNA-binding protein
group_2229	hypothetical protein
group_2230	hypothetical protein
group_2231	hypothetical protein
group_2232	hypothetical protein
group_2233	hypothetical protein
group_2234	hypothetical protein
group_2235	Sporulation initiation inhibitor protein Soj
group_2236	hypothetical protein
group_2237	hypothetical protein
group_2238	Tyrosine recombinase XerC
group_2239	hypothetical protein
group_2240	hypothetical protein
group_2241	hypothetical protein
group_2242	hypothetical protein
group_2243	hypothetical protein
group_2244	hypothetical protein
group_2245	hypothetical protein
group_2246	hypothetical protein
group_2247	hypothetical protein
group_2248	hypothetical protein
group_2249	hypothetical protein
ligA_1	DNA ligase
group_2251	hypothetical protein
group_2252	hypothetical protein
group_2253	hypothetical protein
group_2254	hypothetical protein
group_2255	hypothetical protein
group_2256	hypothetical protein
yoeB	Toxin YoeB
yefM	Antitoxin YefM
group_2259	hypothetical protein
group_2260	hypothetical protein
group_2261	hypothetical protein
group_2262	hypothetical protein
group_2263	hypothetical protein
group_2264	hypothetical protein
group_2265	hypothetical protein
group_2266	hypothetical protein
group_2267	hypothetical protein
group_2268	hypothetical protein
group_2269	hypothetical protein
group_2270	hypothetical protein
group_2271	hypothetical protein
group_2272	hypothetical protein
group_2273	hypothetical protein
group_2274	hypothetical protein
group_2275	hypothetical protein
group_2276	hypothetical protein
group_2277	hypothetical protein
group_2278	hypothetical protein
group_2279	hypothetical protein
group_2280	hypothetical protein
group_2281	hypothetical protein
group_2282	hypothetical protein
group_2283	hypothetical protein
group_2284	hypothetical protein
group_2285	hypothetical protein
group_2286	hypothetical protein
radD	Putative DNA repair helicase RadD
group_2288	putative type I restriction enzymeP M protein
group_2289	hypothetical protein
group_2290	hypothetical protein
group_2291	hypothetical protein
group_2292	hypothetical protein
group_2293	hypothetical protein
group_2294	hypothetical protein
group_2295	hypothetical protein
group_2296	hypothetical protein
group_2297	hypothetical protein
group_2298	hypothetical protein
group_2299	hypothetical protein
group_2300	hypothetical protein
traC	DNA primase TraC
group_2302	hypothetical protein
intS_2	Prophage integrase IntS
group_2304	hypothetical protein
group_2305	hypothetical protein
group_2315	hypothetical protein
lgrD_4	Linear gramicidin synthase subunit D
group_2317	hypothetical protein
yokD	SPBc2 prophage-derived aminoglycoside N(3')-acetyltransferase-like protein YokD
tmrB	Tunicamycin resistance protein
group_2320	hypothetical protein
group_2321	hypothetical protein
group_2322	hypothetical protein
group_2323	hypothetical protein
group_2324	hypothetical protein
rhaS_3	HTH-type transcriptional activator RhaS
group_2326	hypothetical protein
group_2327	hypothetical protein
cusB	Cation efflux system protein CusB
cusA	Cation efflux system protein CusA
group_2330	hypothetical protein
oprD_7	Porin D
group_2332	hypothetical protein
group_2333	hypothetical protein
copB_1	Copper resistance protein B
group_2335	hypothetical protein
group_2336	Copper resistance protein A
group_2337	hypothetical protein
group_2338	hypothetical protein
group_2339	hypothetical protein
group_2340	hypothetical protein
group_2341	hypothetical protein
recB_1	RecBCD enzyme subunit RecB
group_2343	DNA replication and repair protein RecF
group_2344	hypothetical protein
rhaS_4	HTH-type transcriptional activator RhaS
lspA_1	Lipoprotein signal peptidase
group_2347	hypothetical protein
group_2348	HTH-type transcriptional regulator CueR
zitB_2	Zinc transporter ZitB
silP	Silver exporting P-type ATPase
group_2351	hypothetical protein
petE_2	Plastocyanin
petE_3	Plastocyanin
group_2354	hypothetical protein
copR_2	Transcriptional activator protein CopR
group_2356	Sensor kinase CusS
group_2357	hypothetical protein
group_2358	hypothetical protein
group_2359	hypothetical protein
group_2360	hypothetical protein
group_2361	hypothetical protein
group_2362	hypothetical protein
group_2363	Tyrosine recombinase XerC
group_2364	hypothetical protein
group_2365	hypothetical protein
group_2366	hypothetical protein
group_2367	hypothetical protein
group_2368	hypothetical protein
group_2369	hypothetical protein
group_2370	hypothetical protein
group_2371	hypothetical protein
group_2375	hypothetical protein
group_2376	hypothetical protein
group_2383	hypothetical protein
uvrB_3	UvrABC system protein B
group_2385	hypothetical protein
group_2386	hypothetical protein
group_2387	hypothetical protein
group_2388	hypothetical protein
group_2389	hypothetical protein
group_239	hypothetical protein
group_2390	putative HTH-type transcriptional regulator
group_2391	hypothetical protein
group_2392	hypothetical protein
group_2393	hypothetical protein
group_2394	hypothetical protein
group_2395	hypothetical protein
group_2396	hypothetical protein
group_2397	hypothetical protein
group_2398	hypothetical protein
group_2399	hypothetical protein
group_2400	Actin cross-linking toxin VgrG1
group_2401	hypothetical protein
group_2402	hypothetical protein
group_2404	hypothetical protein
group_2422	hypothetical protein
group_2423	hypothetical protein
group_2424	hypothetical protein
group_2425	hypothetical protein
group_2426	hypothetical protein
group_2427	hypothetical protein
group_2428	hypothetical protein
xerC_7	Tyrosine recombinase XerC
group_2430	hypothetical protein
group_2431	hypothetical protein
group_2434	hypothetical protein
group_2437	hypothetical protein
group_2438	hypothetical protein
group_2439	Single-stranded DNA-binding protein
group_2442	hypothetical protein
group_2443	HTH-type transcriptional repressor NemR
group_2444	hypothetical protein
group_2445	hypothetical protein
group_2446	hypothetical protein
curA_2	NADPH-dependent curcumin reductase
hchA_2	Molecular chaperone Hsp31 and glyoxalase 3
group_2449	hypothetical protein
frp	NADPH-flavin oxidoreductase
gabD1	Succinate-semialdehyde dehydrogenase [NADP(+)] 1
calB_2	Coniferyl aldehyde dehydrogenase
ohrB_2	Organic hydroperoxide resistance protein OhrB
yahK	Aldehyde reductase YahK
group_2455	Alcohol dehydrogenase
group_2456	hypothetical protein
frmA_3	S-(hydroxymethyl)glutathione dehydrogenase
group_2458	hypothetical protein
group_2459	hypothetical protein
group_2460	hypothetical protein
group_2461	hypothetical protein
group_2462	hypothetical protein
group_2463	hypothetical protein
group_2464	hypothetical protein
group_2465	hypothetical protein
group_2467	hypothetical protein
group_2468	hypothetical protein
group_2469	hypothetical protein
group_2472	hypothetical protein
group_2473	hypothetical protein
group_2474	hypothetical protein
group_2476	hypothetical protein
group_2477	hypothetical protein
group_2478	hypothetical protein
group_2480	hypothetical protein
group_2481	hypothetical protein
merR_3	Mercuric resistance operon regulatory protein
merP_2	Mercuric transport protein periplasmic component
merA_2	Mercuric reductase
group_2486	Secretory immunoglobulin A-binding protein EsiB
merB_1	Alkylmercury lyase
merB_2	Alkylmercury lyase
group_2489	hypothetical protein
group_2490	hypothetical protein
group_2491	hypothetical protein
group_2492	hypothetical protein
hcaR_4	Hca operon transcriptional activator HcaR
group_2494	ATP-dependent zinc metalloprotease FtsH
group_2495	hypothetical protein
rhaS_5	HTH-type transcriptional activator RhaS
group_2501	hypothetical protein
group_2502	hypothetical protein
group_2503	hypothetical protein
group_2504	hypothetical protein
group_2505	putative TonB-dependent receptor BfrD
xerC_8	Tyrosine recombinase XerC
group_2507	hypothetical protein
group_2508	hypothetical protein
group_2509	hypothetical protein
group_2510	hypothetical protein
group_2511	hypothetical protein
group_2512	hypothetical protein
group_2513	hypothetical protein
group_2514	hypothetical protein
group_2515	hypothetical protein
group_2516	hypothetical protein
group_2517	hypothetical protein
group_2518	hypothetical protein
group_2519	hypothetical protein
group_2520	tRNA-Thr(cgt)
group_2521	hypothetical protein
group_2522	hypothetical protein
group_2523	hypothetical protein
group_2524	hypothetical protein
group_2525	hypothetical protein
group_2526	hypothetical protein
group_2527	hypothetical protein
vapC	tRNA(fMet)-specific endonuclease VapC
group_2529	hypothetical protein
group_2530	Homoserine/homoserine lactone efflux protein
metR_4	HTH-type transcriptional regulator MetR
group_2533	hypothetical protein
group_2534	hypothetical protein
group_2535	Twitching mobility protein
group_2536	hypothetical protein
group_2537	hypothetical protein
group_2538	hypothetical protein
group_2539	hypothetical protein
group_2540	hypothetical protein
group_2541	hypothetical protein
group_2542	hypothetical protein
group_2543	hypothetical protein
group_2544	hypothetical protein
group_2545	hypothetical protein
group_2547	hypothetical protein
group_2548	hypothetical protein
group_2549	hypothetical protein
group_2550	hypothetical protein
group_2551	hypothetical protein
intS_4	Prophage integrase IntS
group_2553	hypothetical protein
group_2554	hypothetical protein
ftsH3	ATP-dependent zinc metalloprotease FtsH 3
group_2556	hypothetical protein
group_2557	hypothetical protein
group_2558	hypothetical protein
group_2559	hypothetical protein
group_2560	hypothetical protein
cueR_4	HTH-type transcriptional regulator CueR
zitB_3	Zinc transporter ZitB
group_2563	hypothetical protein
group_2564	hypothetical protein
group_2565	hypothetical protein
group_2566	hypothetical protein
group_2567	hypothetical protein
hin	DNA-invertase hin
group_2569	hypothetical protein
group_2570	hypothetical protein
mobA_2	Mobilization protein A
group_2572	hypothetical protein
group_2573	hypothetical protein
group_2574	hypothetical protein
group_2575	hypothetical protein
group_2576	hypothetical protein
group_2577	hypothetical protein
group_2578	hypothetical protein
group_2579	hypothetical protein
group_2580	hypothetical protein
group_2581	hypothetical protein
group_2582	hypothetical protein
group_2583	hypothetical protein
group_2584	hypothetical protein
group_2585	hypothetical protein
group_2586	hypothetical protein
group_2587	Paraquat-inducible protein A
group_2588	Ketol-acid reductoisomerase (NADP(+))
group_2589	putative HTH-type transcriptional regulator
group_259	hypothetical protein
group_2590	hypothetical protein
group_2592	hypothetical protein
group_2593	hypothetical protein
group_2595	hypothetical protein
group_2596	hypothetical protein
group_2597	hypothetical protein
group_2598	hypothetical protein
group_2599	hypothetical protein
group_2601	hypothetical protein
group_2603	hypothetical protein
group_2606	hypothetical protein
group_2607	hypothetical protein
group_2608	hypothetical protein
group_2609	hypothetical protein
group_2610	hypothetical protein
group_2611	hypothetical protein
group_2612	hypothetical protein
group_2613	hypothetical protein
group_2614	hypothetical protein
group_2615	hypothetical protein
group_2616	hypothetical protein
group_2617	hypothetical protein
group_2618	hypothetical protein
group_2619	hypothetical protein
group_2620	hypothetical protein
group_2622	hypothetical protein
group_2623	hypothetical protein
group_2624	hypothetical protein
group_2625	hypothetical protein
group_2626	hypothetical protein
group_2627	hypothetical protein
group_2628	hypothetical protein
group_2629	hypothetical protein
group_2630	hypothetical protein
xerC_9	Tyrosine recombinase XerC
group_2633	hypothetical protein
group_2634	hypothetical protein
group_2635	hypothetical protein
group_2636	hypothetical protein
group_2637	hypothetical protein
group_2638	hypothetical protein
group_2639	hypothetical protein
greB_2	Transcription elongation factor GreB
group_271	hypothetical protein
ybjJ_2	Inner membrane protein YbjJ
rssB_1	Regulator of RpoS
group_314	Ferric enterobactin transport system permease protein FepG
ndhI	NAD(P)H-quinone oxidoreductase subunit I, chloroplastic
group_368	hypothetical protein
group_369	hypothetical protein
group_420	hypothetical protein
group_421	hypothetical protein
group_50	hypothetical protein
group_5024	hypothetical protein
group_5025	hypothetical protein
group_5026	hypothetical protein
group_5027	hypothetical protein
group_5028	hypothetical protein
group_5029	hypothetical protein
group_5218	hypothetical protein
group_5219	hypothetical protein
group_5220	hypothetical protein
group_5221	hypothetical protein
group_5222	hypothetical protein
group_531	hypothetical protein
group_62	Serine/threonine-protein kinase PrkC
group_67	hypothetical protein
group_91	hypothetical protein
ptrA_1	Protease 3

## Sheet: common PA34 and VRF
124 common genes in PA34 and VRFPA04	function
group_1097	hypothetical protein
wbjC	UDP-2-acetamido-2,6-beta-L-arabino-hexul-4-ose reductase
wbpI	UDP-2,3-diacetamido-2,3-dideoxy-D-glucuronate 2-epimerase
group_1100	hypothetical protein
group_1101	hypothetical protein
group_1102	hypothetical protein
group_1104	hypothetical protein
group_1110	Ferrichrome-iron receptor
mmpL9	putative transport protein MmpL9
group_1112	hypothetical protein
group_1113	HTH-type transcriptional regulator BetI
group_1114	hypothetical protein
group_1117	hypothetical protein
intS_3	Prophage integrase IntS
group_1121	hypothetical protein
group_1122	hypothetical protein
group_1125	hypothetical protein
group_1126	hypothetical protein
group_1127	hypothetical protein
group_1128	hypothetical protein
group_1130	hypothetical protein
yhaV	Toxin YhaV
pctA_3	Methyl-accepting chemotaxis protein PctA
xerC_3	Tyrosine recombinase XerC
group_1137	hypothetical protein
group_1138	hypothetical protein
group_1139	hypothetical protein
group_1140	hypothetical protein
group_1141	hypothetical protein
group_1142	hypothetical protein
group_139	hypothetical protein
group_140	hypothetical protein
group_142	hypothetical protein
group_143	hypothetical protein
group_145	hypothetical protein
group_147	hypothetical protein
group_150	hypothetical protein
lgrD_3	Linear gramicidin synthase subunit D
group_17	Flagellar M-ring protein
group_177	hypothetical protein
group_2	hypothetical protein
group_20	hypothetical protein
cat_1	Chloramphenicol acetyltransferase
group_2075	hypothetical protein
group_2083	hypothetical protein
btuB_2	Vitamin B12 transporter BtuB
kfoC	Chondroitin synthase
gnu	N-acetyl-alpha-D-glucosaminyl-diphospho-ditrans,octacis-undecaprenol 4-epimerase
tagO	putative undecaprenyl-phosphate N-acetylglucosaminyl 1-phosphate transferase
group_2101	Type II secretion system protein D
iucB	N(6)-hydroxylysine O-acetyltransferase
nlhH_1	Carboxylesterase NlhH
yojI	ABC transporter ATP-binding/permease protein YojI
group_2309	Phosphoribosylglycinamide formyltransferase
group_2310	hypothetical protein
group_2311	hypothetical protein
group_2312	hypothetical protein
group_2313	putative RNA polymerase sigma factor FecI
pvdA	L-ornithine N(5)-monooxygenase
pmfR_2	Transcriptional activator PmfR
group_2373	hypothetical protein
group_2374	Ycf48-like protein
puuB_6	Gamma-glutamylputrescine oxidoreductase
group_2378	hypothetical protein
group_2379	Baeyer-Villiger monooxygenase
rdmC_1	Aclacinomycin methylesterase RdmC
group_2381	1,3-propanediol dehydrogenase
group_2382	hypothetical protein
fadL_1	Long-chain fatty acid transport protein
group_2405	hypothetical protein
fliS_2	Flagellar protein FliS
fliS_1	Flagellar protein FliS
group_2408	B-type flagellar hook-associated protein 2
group_2409	hypothetical protein
group_2410	A-type flagellin
epsE_2	Putative glycosyltransferase EpsE
group_2412	hypothetical protein
lpxD_1	UDP-3-O-(3-hydroxymyristoyl)glucosamine N-acyltransferase
hcaE	3-phenylpropionate/cinnamic acid dioxygenase subunit alpha
perB	GDP-perosamine N-acetyltransferase
group_2416	Gluconate 5-dehydrogenase
fabH_2	3-oxoacyl-[acyl-carrier-protein] synthase 3
group_2418	hypothetical protein
vioA	dTDP-4-amino-4,6-dideoxy-D-glucose transaminase
flgL	Flagellar hook-associated protein 3
flgK	Flagellar hook-associated protein 1
group_2432	hypothetical protein
group_2435	hypothetical protein
group_2440	hypothetical protein
group_2466	hypothetical protein
group_2470	hypothetical protein
group_2475	hypothetical protein
group_2479	hypothetical protein
group_2483	hypothetical protein
group_2496	hypothetical protein
group_2498	Chloramphenicol acetyltransferase
group_2546	hypothetical protein
group_2591	hypothetical protein
group_2594	hypothetical protein
group_2600	hypothetical protein
group_2602	hypothetical protein
group_2604	hypothetical protein
group_2605	hypothetical protein
group_2621	hypothetical protein
bglA	Beta-glucosidase A
group_2894	hypothetical protein
lgrD_2	Linear gramicidin synthase subunit D
nikO	Cobalt import ATP-binding protein CbiO
group_361	hypothetical protein
yjcH_1	Inner membrane protein YjcH
soj_3	Sporulation initiation inhibitor protein Soj
group_387	hypothetical protein
topB_2	DNA topoisomerase 3
group_392	hypothetical protein
group_394	hypothetical protein
group_395	hypothetical protein
group_397	hypothetical protein
group_399	hypothetical protein
group_401	hypothetical protein
group_48	DNA polymerase III subunit tau
group_528	hypothetical protein
group_5634	hypothetical protein
vgrG1_12	Actin cross-linking toxin VgrG1
group_7413	hypothetical protein

## Sheet: common PA34 and PA14
105 common genes in PA34 and PA14	Function
pbuE_3	Purine efflux pump PbuE
rhsC_1	Putative deoxyribonuclease RhsC
group_1034	hypothetical protein
gfa_1	Glutathione-dependent formaldehyde-activating enzyme
group_1042	hypothetical protein
group_1045	hypothetical protein
group_1055	hypothetical protein
group_1064	hypothetical protein
group_1065	hypothetical protein
group_1066	hypothetical protein
group_1067	hypothetical protein
group_1068	hypothetical protein
group_1069	hypothetical protein
ssb_2	Single-stranded DNA-binding protein
topA_2	DNA topoisomerase 1
group_1072	hypothetical protein
group_1073	hypothetical protein
group_1074	hypothetical protein
group_1075	hypothetical protein
group_1076	hypothetical protein
group_1077	hypothetical protein
group_1078	hypothetical protein
group_1079	hypothetical protein
group_1080	hypothetical protein
group_1085	hypothetical protein
hxuA_4	Heme/hemopexin-binding protein
pys2	Pyocin-S2
group_1679	hypothetical protein
group_1680	hypothetical protein
tsaM1_1	Toluene-4-sulfonate monooxygenase system iron-sulfur subunit TsaM1
pobB_1	Phenoxybenzoate dioxygenase subunit beta
group_1695	hypothetical protein
group_1705	hypothetical protein
group_1747	hypothetical protein
rmf	Ribosome modulation factor
group_1784	hypothetical protein
group_1785	hypothetical protein
group_1786	hypothetical protein
group_1787	hypothetical protein
group_1792	hypothetical protein
group_1793	hypothetical protein
hel	Lipoprotein E
group_1805	hypothetical protein
group_1848	hypothetical protein
group_1860	hypothetical protein
group_1862	hypothetical protein
group_1863	hypothetical protein
hss	Homospermidine synthase
group_1865	hypothetical protein
group_1866	hypothetical protein
group_1867	Tyrosine recombinase XerC
pqiA_1	Paraquat-inducible protein A
group_1889	hypothetical protein
group_1898	hypothetical protein
group_1924	hypothetical protein
zot	Zona occludens toxin
group_1926	hypothetical protein
group_1927	hypothetical protein
group_1933	hypothetical protein
group_1974	hypothetical protein
xpsE	Type II secretion system protein E
epsF_4	Type II secretion system protein F
soj_4	Sporulation initiation inhibitor protein Soj
group_1979	hypothetical protein
group_1981	hypothetical protein
dnaB_2	Replicative DNA helicase
group_1983	hypothetical protein
group_1984	hypothetical protein
group_1985	hypothetical protein
group_1986	hypothetical protein
yejK_2	Nucleoid-associated protein YejK
group_1988	hypothetical protein
group_1990	hypothetical protein
group_1992	hypothetical protein
bfpB	Outer membrane lipoprotein BfpB
group_1995	hypothetical protein
group_1996	hypothetical protein
tcpT	Toxin coregulated pilus biosynthesis protein T
tcpE	Toxin coregulated pilus biosynthesis protein E
group_2038	hypothetical protein
group_2039	hypothetical protein
group_2040	hypothetical protein
group_2041	hypothetical protein
group_2042	hypothetical protein
pilY1	Type IV pilus biogenesis factor PilY1
group_2044	hypothetical protein
group_2045	Fimbrial protein
pilQ	Type IV pilus biogenesis and competence protein PilQ
group_2055	hypothetical protein
group_2056	hypothetical protein
group_2057	hypothetical protein
hcpC_4	Putative beta-lactamase HcpC
group_2059	hypothetical protein
group_2060	hypothetical protein
group_2061	hypothetical protein
group_245	hypothetical protein
oprB_3	Porin B
rapA_3	RNA polymerase-associated protein RapA
group_367	hypothetical protein
group_5216	hypothetical protein
group_59	hypothetical protein
group_6698	Phospho-2-dehydro-3-deoxyheptonate aldolase
aroH_3	Phospho-2-dehydro-3-deoxyheptonate aldolase
vgrG1_3	hypothetical protein
group_90	hypothetical protein
